# Supplementary material for: Circadian Rhythms of Locomotor Activity Mediated by Cryptochrome 2 and Period 1 Genes in the Termites Reticulitermes chinensis and Odontotermes formosanus
Source: Insects. 2023 Dec 19;15(1):1. doi: 10.3390/insects15010001 (PMC10816429; doi:10.3390/insects15010001)
Supplement: Supplementary file 1 [file insects-15-00001-s001.zip]

Archive with 1 entries (1 files):
- insects-2745667-SI.pdf
